# Supplementary material for: A Gadolinium DO3A Amide m-Phenyl Boronic Acid MRI Probe for Targeted Imaging of Sialated Solid Tumors
Source: Biomedicines. 2021 Oct 13;9(10):1459. doi: 10.3390/biomedicines9101459 (PMC8533322; doi:10.3390/biomedicines9101459)
Supplement: Supplementary file 1 [file biomedicines-09-01459-s001.zip]

Archive with 1 entries (1 files):
- biomedicines-1410622-supplementary.pdf
